# Supplementary material for: FIREWORKS: a bottom-up approach to integrative coessentiality network analysis
Source: Life Sci Alliance. 2020 Dec 16;4(2):e202000882. doi: 10.26508/lsa.202000882 (PMC7756899; doi:10.26508/lsa.202000882)
Supplement: Supplementary file 1 [file LSA-2020-00882_TableS1.xlsx]

## Sheet: undruggables
Source_Gene	Target_Gene	Coessential_Direction	Coessential_Rank	Target_Drug_Interaction	Target_Drugs
MYC	ATP6V1G1	positive	1	none
MYC	WNK1	positive	2	inhibitor	CHEMBL306380
MYC	TFAP4	positive	3	none
MYC	NELFB	positive	4	none
MYC	MAX	positive	5	none
MYC	SPATA5L1	positive	6	none
MYC	C1orf109	positive	7	none
MYC	BUB3	positive	8	none
MYC	DNM2	positive	9	none
MYC	CDK7	positive	10	inhibitor	Roniciclib, RGB-286638, PENTOBARBITAL, ALVOCIDIB, AT-7519, RG-547, BMS-387032, PHA-793887, SELICICLIB, MILCICLIB, TG-02, CHEMBL1802728, AZD-5438
MYC	CYB5B	positive	11	none
MYC	TAMM41	positive	12	none
MYC	CDK6	positive	13	inhibitor	Roniciclib, (7S)-HYDROXYL-STAUROSPORINE, RIBOCICLIB SUCCINATE, RGB-286638, FULVESTRANT, PENTOBARBITAL, ALVOCIDIB, Ribociclib, PALBOCICLIB, AT-7519, PHA-793887, G1T28-1, APREMILAST, ABEMACICLIB, AZD-5438
MYC	DR1	positive	14	other	GLATIRAMER ACETATE
MYC	SCAP	positive	15	none
MYC	SP1	positive	16	none
MYC	PRPF38B	positive	17	none
MYC	SETDB1	positive	18	none
MYC	TAZ	positive	19	none
MYC	RPL12	positive	20	none
MYC	MIOS	positive	21	none
MYC	ADSS	positive	22	other	ALANOSINE
MYC	MED23	positive	23	none
MYC	EXOSC6	positive	24	none
MYC	NOC4L	positive	25	none
MYC	HNRNPM	positive	26	none
MYC	MYB	positive	27	inhibitor	ETRETINATE, FLUOROURACIL, DOXORUBICIN, PACLITAXEL, PHORBOL MYRISTATE ACETATE
MYC	PDCD2	positive	28	none
MYC	SLC4A7	positive	29	none
MYC	LAS1L	positive	30	none
MYC	MYCN	negative	1	inhibitor	DINUTUXIMAB, TRETINOIN, ETOPOSIDE, PIRARUBICIN, VINCRISTINE, BUTHIONINE SULFOXIMINE, ARSENIC TRIOXIDE, ERISMODEGIB, CYCLOPHOSPHAMIDE
MYC	PDK1	negative	2	inhibitor	AR-12, (7S)-HYDROXYL-STAUROSPORINE, CHEMBL3186849
MYC	HDAC2	negative	3	inhibitor	DACINOSTAT, ROMIDEPSIN, VALPROIC ACID, ENTINOSTAT, VORINOSTAT, SODIUM PHENYLBUTYRATE, PANOBINOSTAT LACTATE, QUISINOSTAT, CHEMBL1213492, CHEMBL1851943, PANOBINOSTAT, ABEXINOSTAT, CHEMBL191482, SCRIPTAID, BUTANOIC ACID, APICIDIN, CUDC-101, MOCETINOSTAT, CHEMBL1801250, TACEDINALINE, BELINOSTAT, OLAPARIB, RICOLINOSTAT, CHEMBL100014, CUDC-907, TRICHOSTATIN
MYC	TFAP2B	negative	4	none
MYC	POLA2	negative	5	inhibitor	DACARBAZINE
MYC	HIST1H2AK	negative	6	none
MYC	TMSB4X	negative	7	none
MYC	ISL1	negative	8	none
MYC	GATA3	negative	9	none
MYC	GBF1	negative	10	none
MYC	FBXW7	negative	11	inhibitor	BELINOSTAT, TEMSIROLIMUS, SIROLIMUS, REGORAFENIB, DOCETAXEL, ENTINOSTAT, VORINOSTAT, CHEMBL191482
MYC	PSMB5	negative	12	inhibitor	MARIZOMIB, IXAZOMIB, CARFILZOMIB, OPROZOMIB, BORTEZOMIB, IXAZOMIB CITRATE
MYC	ANAPC1	negative	13	none
MYC	MEPCE	negative	14	none
MYC	CDK11B	negative	15	inhibitor	Roniciclib, AT-7519, PHA-793887, AZD-5438
MYC	ECD	negative	16	none
MYC	RAD21	negative	17	inhibitor	[
MYC	CWC22	negative	18	none
MYC	PSMA4	negative	19	inhibitor	MARIZOMIB, CARFILZOMIB, OPROZOMIB, BORTEZOMIB, IXAZOMIB CITRATE
MYC	FAM32A	negative	20	none
MYC	SF1	negative	21	none
MYC	TRAPPC3	negative	22	none
MYC	NXT1	negative	23	none
MYC	SLC25A36	negative	24	none
MYC	RGPD4	negative	25	none
MYC	NDP	negative	26	none
MYC	EPB41L2	negative	27	none
MYC	DHX38	negative	28	none
MYC	CCNK	negative	29	none
MYC	CENPX	negative	30	none
KRAS	RAF1	positive	1	inhibitor	CHIR-265, LGX-806, SB590885, ARQ-736, CEP-32496, REGORAFENIB, XL-281, CHEMBL186526, ENCORAFENIB, OSI-930, SORAFENIB TOSYLATE, VEMURAFENIB, LY-3009120, CHEMBL373011, RG-7376, SORAFENIB, PLX-8394, CHEMBL1794051, U-0126, MLN-2480
KRAS	DOCK5	positive	2	none
KRAS	TCF7L2	positive	3	none
KRAS	FERMT1	positive	4	none
KRAS	CTNNB1	positive	5	inhibitor	TRICIRIBINE, TEMSIROLIMUS, VANTICTUMAB, IMATINIB, TRAMETINIB, EVEROLIMUS, LETROZOLE
KRAS	SHOC2	positive	6	none
KRAS	RAB10	positive	7	none
KRAS	WASF2	positive	8	none
KRAS	MAP3K2	positive	9	inhibitor	[
KRAS	VASP	positive	10	none
KRAS	VPS4B	positive	11	none
KRAS	BCAR1	positive	12	none
KRAS	OR5T2	positive	13	none
KRAS	PKNOX1	positive	14	none
KRAS	DENND4C	positive	15	none
KRAS	NCKAP1	positive	16	none
KRAS	RSU1	positive	17	none
KRAS	TUBB4B	positive	18	inhibitor	DAVUNETIDE, VINCRISTINE SULFATE, LEXIBULIN, FOSBRETABULIN TROMETHAMINE, IXABEPILONE, CABAZITAXEL, TRASTUZUMAB EMTANSINE, SAGOPILONE, COLCHICINE, VINBLASTINE SULFATE, VINFLUNINE, FOSBRETABULIN DISODIUM, DOCETAXEL HYDRATE, CROLIBULIN, PACLITAXEL, ERIBULIN MESYLATE, MEBENDAZOLE, PLINABULIN, BRENTUXIMAB VEDOTIN, PACLITAXEL POLIGLUMEX, VERUBULIN, INDIBULIN, VINORELBIN DITARTRATE
KRAS	GRK2	positive	19	none
KRAS	BCAS2	positive	20	none
KRAS	UROD	positive	21	none
KRAS	DDX39B	positive	22	none
KRAS	RABIF	positive	23	none
KRAS	FOSL1	positive	24	inhibitor	PHORBOL MYRISTATE ACETATE
KRAS	KLF3	positive	25	none
KRAS	KLF5	positive	26	none
KRAS	MYO10	positive	27	none
KRAS	CCDC25	positive	28	none
KRAS	RAB6A	positive	29	none
KRAS	ZNF519	positive	30	none
KRAS	EEFSEC	negative	1	none
KRAS	TXNRD1	negative	2	inhibitor	ARSENIC TRIOXIDE, MOTEXAFIN GADOLINIUM
KRAS	SEPSECS	negative	3	none
KRAS	CHMP4B	negative	4	none
KRAS	RRAS2	negative	5	none
KRAS	PIDD1	negative	6	none
KRAS	MYO5C	negative	7	none
KRAS	MKRN2OS	negative	8	none
KRAS	TUBA1B	negative	9	inhibitor	DAVUNETIDE, FOSBRETABULIN TROMETHAMINE, LEXIBULIN, VINCRISTINE SULFATE, IXABEPILONE, CABAZITAXEL, TRASTUZUMAB EMTANSINE, SAGOPILONE, COLCHICINE, VINBLASTINE SULFATE, VINFLUNINE, FOSBRETABULIN DISODIUM, DOCETAXEL HYDRATE, CROLIBULIN, PACLITAXEL, ERIBULIN MESYLATE, PLINABULIN, BRENTUXIMAB VEDOTIN, PACLITAXEL POLIGLUMEX, VERUBULIN, INDIBULIN, VINORELBIN DITARTRATE
KRAS	GOLT1B	negative	10	none
KRAS	ACSL5	negative	11	none
KRAS	EP300	negative	12	inhibitor	CURCUMIN, EPIGALOCATECHIN GALLATE, GARCINOL, PLUMBAGIN, METHYLPHENIDATE
KRAS	PSTK	negative	13	none
KRAS	PTPN12	negative	14	none
KRAS	NUP210	negative	15	none
KRAS	HIF1AN	negative	16	none
KRAS	SMCO2	negative	17	none
KRAS	NRAS	negative	18	inhibitor	E-6201, GEFITINIB, BUPARLISIB, FLUOROURACIL, CHEMBL525191, GEDATOLISIB, AZD-1775, EVEROLIMUS, ABEMACICLIB, COBIMETINIB, BAY-1125976, CETUXIMAB, REGORAFENIB, PLX-4720, EDARAVONE, ATEZOLIZUMAB, VEMURAFENIB, PEMBROLIZUMAB, TAK-733, AFATINIB, PANITUMUMAB, SELUMETINIB, PD-0325901, MK-2206, DINACICLIB, BINIMETINIB, BGB-283, ETHYL NITROSOUREA, PIMASERTIB, LY-3009120, SORAFENIB, PHORBOL MYRISTATE ACETATE…
KRAS	CDYL	negative	19	none
KRAS	NYNRIN	negative	20	none
KRAS	SLC31A1	negative	21	none
KRAS	CALML3	negative	22	none
KRAS	PI4K2B	negative	23	inhibitor	ADENOSINE
KRAS	RPP25L	negative	24	none
KRAS	ATP6V0A2	negative	25	none
KRAS	SIGIRR	negative	26	none
KRAS	CHCHD2	negative	27	none
KRAS	ERVV-2	negative	28	none
KRAS	PRAG1	negative	29	none
KRAS	CKS1B	negative	30	none
NFKB1	RELB	positive	1	none
NFKB1	IRF4	positive	2	none
NFKB1	CHUK	positive	3	inhibitor	ASCORBATE, CHEMBL608538, BMS-345541, CHEMBL592893, MESALAMINE
NFKB1	PRDM1	positive	4	none
NFKB1	IKZF3	positive	5	none
NFKB1	TCF3	positive	6	none
NFKB1	PIM2	positive	7	inhibitor	SGI-1776, AZD-1208, LGH-447, RUBOXISTAURIN
NFKB1	IKBKB	positive	8	inhibitor	AURANOFIN, SAR-113945, IMD-1041, BARDOXOLONE METHYL, CHEMBL608538, CHEMBL257167, BMS-345541, AS-602868, MLN-0415, CHEMBL592893, IMD-0354, IMD-2560, MESALAMINE, PIRINIXIC ACID, ARSENIC TRIOXIDE
NFKB1	CCND2	positive	9	inhibitor	Roniciclib, PALBOCICLIB, Ribociclib, DECITABINE, ABEMACICLIB
NFKB1	POU2AF1	positive	10	none
NFKB1	SMAD7	positive	11	inhibitor	PHORBOL MYRISTATE ACETATE
NFKB1	FURIN	positive	12	inhibitor	CHEMBL566340
NFKB1	MEF2C	positive	13	none
NFKB1	HERPUD1	positive	14	none
NFKB1	ATP2C1	positive	15	inhibitor	DESFLURANE, ENFLURANE, ISOFLURANE, SEVOFLURANE
NFKB1	RELA	positive	16	inhibitor	[
NFKB1	ALG12	positive	17	none
NFKB1	ARHGAP45	positive	18	none
NFKB1	UBE2J1	positive	19	none
NFKB1	IRF2	positive	20	inhibitor	INTERFERON GAMA-1B
NFKB1	CBFB	positive	21	none
NFKB1	AGPS	positive	22	none
NFKB1	ZNF296	positive	23	none
NFKB1	AFF1	positive	24	none
NFKB1	ALG3	positive	25	none
NFKB1	XBP1	positive	26	none
NFKB1	MTA2	positive	27	none
NFKB1	ZMYND8	positive	28	none
NFKB1	SYVN1	positive	29	none
NFKB1	GCLC	positive	30	inhibitor	CARBOPLATIN, BUTHIONINE SULFOXIMINE, ALCOHOL
NFKB1	BIRC2	negative	1	inhibitor	BIRINAPANT, CHEMBL504559, CHEMBL3108827, CHEMBL2431768, CHEMBL2063869, CHEMBL481422
NFKB1	ELOA3D	negative	2	none
NFKB1	FOSL2	negative	3	none
NFKB1	TUT7	negative	4	none
NFKB1	TENT5C	negative	5	none
NFKB1	UFSP1	negative	6	none
NFKB1	OLA1	negative	7	none
NFKB1	LCN6	negative	8	none
NFKB1	CYLD	negative	9	none
NFKB1	TMEM237	negative	10	none
NFKB1	NCKAP1	negative	11	none
NFKB1	AMMECR1	negative	12	none
NFKB1	TRAF3	negative	13	none
NFKB1	PABPC1L	negative	14	none
NFKB1	ABCC2	negative	15	inhibitor	SULFINPYRAZONE
NFKB1	CENPF	negative	16	none
NFKB1	TLN2	negative	17	none
NFKB1	N4BP1	negative	18	none
NFKB1	PIGS	negative	19	none
NFKB1	BICC1	negative	20	none
NFKB1	C11orf88	negative	21	none
NFKB1	PUM3	negative	22	none
NFKB1	METAP1	negative	23	inhibitor	TOSEDOSTAT
NFKB1	PIGP	negative	24	none
NFKB1	MXD3	negative	25	none
NFKB1	FUT2	negative	26	none
NFKB1	CYB5R4	negative	27	none
NFKB1	PSMB7	negative	28	inhibitor	MARIZOMIB, CARFILZOMIB, OPROZOMIB, BORTEZOMIB, IXAZOMIB CITRATE
NFKB1	XPNPEP1	negative	29	inhibitor	TOSEDOSTAT
NFKB1	CCDC174	negative	30	none
KLF4	OR5P2	positive	1	none
KLF4	CERS6	positive	2	none
KLF4	SLC44A1	positive	3	inhibitor	HEMICHOLINIUM-3
KLF4	TLCD2	positive	4	none
KLF4	PTTG1IP	positive	5	none
KLF4	ZNF701	positive	6	none
KLF4	PRSS23	positive	7	none
KLF4	C5orf49	positive	8	none
KLF4	HYPK	positive	9	none
KLF4	GRHL2	positive	10	none
KLF4	PIPOX	positive	11	none
KLF4	ABCA7	positive	12	none
KLF4	NEK9	positive	13	none
KLF4	TSPAN2	positive	14	none
KLF4	KCNJ18	positive	15	none
KLF4	MMP28	positive	16	none
KLF4	TMEM47	positive	17	none
KLF4	TEAD3	positive	18	none
KLF4	HMCN1	positive	19	none
KLF4	ZNF395	positive	20	none
KLF4	ST8SIA3	positive	21	none
KLF4	GJA5	positive	22	inhibitor	FLUFENAMIC ACID, CARBENOXOLONE, OCTANOL, cA2
KLF4	MARK2	positive	23	inhibitor	ACETAMINOPHEN
KLF4	C6orf132	positive	24	none
KLF4	DIO2	positive	25	none
KLF4	ZNF232	positive	26	none
KLF4	RND3	positive	27	none
KLF4	PDILT	positive	28	none
KLF4	GTDC1	positive	29	none
KLF4	SERP2	positive	30	none
KLF4	TMEM245	negative	1	none
KLF4	TMEM38B	negative	2	none
KLF4	FKTN	negative	3	none
KLF4	PAWR	negative	4	none
KLF4	MTHFD2L	negative	5	none
KLF4	RHOA	negative	6	none
KLF4	S100A7	negative	7	none
KLF4	FAM180A	negative	8	none
KLF4	ZNF677	negative	9	none
KLF4	B3GALT1	negative	10	none
KLF4	GCNT2	negative	11	none
KLF4	SGK3	negative	12	inhibitor	[
KLF4	COLEC11	negative	13	none
KLF4	HOOK2	negative	14	none
KLF4	KRTAP9-1	negative	15	none
KLF4	KPNA5	negative	16	none
KLF4	OR5F1	negative	17	none
KLF4	KLHL23	negative	18	none
KLF4	INA	negative	19	none
KLF4	ZNF585A	negative	20	none
KLF4	RRM1	negative	21	inhibitor	FLUDARABINE, VINORELBINE BASE, TEZACITABINE, CLOFARABINE, GALLIUM NITRATE, FLUDARABINE PHOSPHATE, DOCETAXEL, MOTEXAFIN GADOLINIUM, GEMCITABINE, PACLITAXEL, GEMCITABINE HYDROCHLORIDE, HYDROXYUREA
KLF4	EFCAB14	negative	22	none
KLF4	ABCG1	negative	23	none
KLF4	CCL4L2	negative	24	none
KLF4	KDELC2	negative	25	none
KLF4	GALK2	negative	26	3	FINASTERIDE
KLF4	ALKBH3	negative	27	none
KLF4	CAPN10	negative	28	none
KLF4	ITGAL	negative	29	inhibitor	FLUOROURACIL, BELAPERIDONE, EPOETIN ALFA, RESINIFERATOXIN, EFALIZUMAB, TACROLIMUS, INTERFERON BETA-1A, THROMBIN, ETOPOSIDE, SIROLIMUS, HYDROGEN PEROXIDE, LIFITEGRAST, PHORBOL MYRISTATE ACETATE, STAUROSPORINE, CYCLOPHOSPHAMIDE, ODULIMOMAB, CLOBETASOL PROPIONATE, ROVELIZUMAB, ATPGAMMAS, CYCLOSPORINE, MYCOPHENOLATE MOFETIL, BUSULFAN
KLF4	SMPDL3A	negative	30	none
PPP2CA	PPP2CB	positive	1	none
PPP2CA	PPME1	positive	2	inhibitor	[
PPP2CA	PPP2R2A	positive	3	none
PPP2CA	LCMT1	positive	4	none
PPP2CA	PPP2R1A	positive	5	none
PPP2CA	ERG	positive	6	inhibitor	DALFAMPRIDINE, DOFETILIDE, TEDISAMIL, GUANIDINE HYDROCHLORIDE, AMIODARONE HYDROCHLORIDE, SOTALOL HYDROCHLORIDE, AZD7009, NERISPIRDINE, IBUTILIDE FUMARATE, AZD1305
PPP2CA	WDR73	positive	7	none
PPP2CA	TTI2	positive	8	none
PPP2CA	VPS37A	positive	9	inhibitor	CETUXIMAB
PPP2CA	DCTN6	positive	10	none
PPP2CA	BRAT1	positive	11	none
PPP2CA	ATXN7L3	positive	12	none
PPP2CA	SNRPB2	positive	13	none
PPP2CA	CMTR2	positive	14	none
PPP2CA	INTS9	positive	15	none
PPP2CA	GRHL2	positive	16	none
PPP2CA	SF3B5	positive	17	none
PPP2CA	SMARCE1	positive	18	none
PPP2CA	PPWD1	positive	19	none
PPP2CA	DDAH1	positive	20	inhibitor	[
PPP2CA	PSMG1	positive	21	none
PPP2CA	SASS6	positive	22	none
PPP2CA	CLEC1A	positive	23	none
PPP2CA	DKK4	positive	24	none
PPP2CA	POLDIP3	positive	25	none
PPP2CA	MTPAP	positive	26	none
PPP2CA	IKZF1	positive	27	inhibitor	LENALIDOMIDE
PPP2CA	DYNC1I1	positive	28	none
PPP2CA	PAN2	positive	29	none
PPP2CA	IRF4	positive	30	none
PPP2CA	MASTL	negative	1	none
PPP2CA	CCDC6	negative	2	none
PPP2CA	FBXO42	negative	3	none
PPP2CA	SRF	negative	4	none
PPP2CA	ENPP4	negative	5	none
PPP2CA	ARPP19	negative	6	none
PPP2CA	POLR3G	negative	7	none
PPP2CA	CCDC102A	negative	8	none
PPP2CA	ERGIC3	negative	9	none
PPP2CA	PRX	negative	10	none
PPP2CA	MAST3	negative	11	inhibitor	[
PPP2CA	IL17RB	negative	12	3	FLUPREDNISOLONE, METHYLPREDNISOLONE ACETATE
PPP2CA	ABHD5	negative	13	none
PPP2CA	TMEM258	negative	14	none
PPP2CA	TTF1	negative	15	none
PPP2CA	TRAPPC13	negative	16	none
PPP2CA	ATP5MC3	negative	17	none
PPP2CA	C6orf136	negative	18	none
PPP2CA	FBXO21	negative	19	none
PPP2CA	RNF10	negative	20	none
PPP2CA	NTMT1	negative	21	none
PPP2CA	SLC30A5	negative	22	none
PPP2CA	KLHL7	negative	23	none
PPP2CA	PIK3CB	negative	24	inhibitor	CHEMBL1086377, PF-04691502, BUPARLISIB, Panulisib, BAY-1082439, QUERCETIN, CAMPTOTHECIN, BGT-226 (CHEMBL3545096), DOXORUBICIN, PICTILISIB, GEDATOLISIB, OXAZEPAM, LOVASTATIN, AMG-319, GSK-1059615, TG100-115, ETRETINATE, ALVOCIDIB, IDELALISIB, SAR-260301, CHEMBL1081312, TASELISIB, RUTIN, ZSTK-474, YOHIMBINE, CANDICIDIN, SF-1126, TROGLITAZONE, PHENMETRAZINE, PILARALISIB (CHEMBL3360203), DS-7423, CHE…
PPP2CA	PPIF	negative	25	none
PPP2CA	OR4P4	negative	26	none
PPP2CA	PAK5	negative	27	inhibitor	GSK-690693
PPP2CA	RSAD1	negative	28	none
PPP2CA	MSI1	negative	29	none
PPP2CA	GIMAP7	negative	30	none
NFE2L2	TAPT1	positive	1	none
NFE2L2	SLC33A1	positive	2	none
NFE2L2	MAFK	positive	3	none
NFE2L2	SUCO	positive	4	none
NFE2L2	TGIF1	positive	5	none
NFE2L2	LST1	positive	6	none
NFE2L2	BAMBI	positive	7	none
NFE2L2	AIFM1	positive	8	inhibitor	CYCLOSPORINE
NFE2L2	XYLT2	positive	9	none
NFE2L2	SSR2	positive	10	none
NFE2L2	SKA1	positive	11	none
NFE2L2	RDM1	positive	12	none
NFE2L2	PARP8	positive	13	none
NFE2L2	ADPGK	positive	14	none
NFE2L2	GANAB	positive	15	none
NFE2L2	ICAM3	positive	16	inhibitor	PHORBOL MYRISTATE ACETATE, ICM3, CYCLOSPORINE, REGRAMOSTIM, METHOTREXATE
NFE2L2	MARK3	positive	17	inhibitor	CHEMBL1236539
NFE2L2	TM9SF2	positive	18	none
NFE2L2	DLG5	positive	19	none
NFE2L2	S1PR2	positive	20	inhibitor_and_activator	CHEMBL1368758, FINGOLIMOD HYDROCHLORIDE, OZANIMOD, AMISELIMOD HYDROCHLORIDE, CHEMBL225155, CHEMBL570352
NFE2L2	STT3A	positive	21	none
NFE2L2	DYNC1LI2	positive	22	none
NFE2L2	FMN1	positive	23	none
NFE2L2	GALNTL6	positive	24	none
NFE2L2	SGO2	positive	25	none
NFE2L2	CCND3	positive	26	inhibitor_and_activator	Roniciclib, PALBOCICLIB, Ribociclib, ABEMACICLIB
NFE2L2	ALG8	positive	27	none
NFE2L2	SLC35B2	positive	28	none
NFE2L2	DIO1	positive	29	inhibitor	PROPYLTHIOURACIL
NFE2L2	SLC35B3	positive	30	none
NFE2L2	KEAP1	negative	1	inhibitor	BARDOXOLONE METHYL, DIMETHYL FUMARATE
NFE2L2	SBNO2	negative	2	none
NFE2L2	GCLM	negative	3	inhibitor	SULFORAPHANE, GONADOTROPIN, CHORIONIC, HYDROGEN PEROXIDE, MELATONIN
NFE2L2	TXNRD1	negative	4	inhibitor	ARSENIC TRIOXIDE, MOTEXAFIN GADOLINIUM
NFE2L2	PSMD14	negative	5	inhibitor	CARFILZOMIB, IXAZOMIB CITRATE, OPROZOMIB, BORTEZOMIB
NFE2L2	CPEB4	negative	6	none
NFE2L2	AMOTL2	negative	7	none
NFE2L2	AGAP1	negative	8	none
NFE2L2	TXN	negative	9	inhibitor	CHEMBL406050
NFE2L2	SLAMF7	negative	10	inhibitor	ELOTUZUMAB
NFE2L2	ST3GAL5	negative	11	none
NFE2L2	FAM83G	negative	12	none
NFE2L2	LATS2	negative	13	inhibitor	[
NFE2L2	SOX10	negative	14	inhibitor	VEMURAFENIB
NFE2L2	PDCD10	negative	15	none
NFE2L2	DLAT	negative	16	none
NFE2L2	GSS	negative	17	none
NFE2L2	INO80B	negative	18	none
NFE2L2	SLC30A8	negative	19	none
NFE2L2	ORC6	negative	20	none
NFE2L2	RUNX1T1	negative	21	none
NFE2L2	EP300	negative	22	inhibitor	CURCUMIN, EPIGALOCATECHIN GALLATE, GARCINOL, PLUMBAGIN, METHYLPHENIDATE
NFE2L2	MRPS30	negative	23	none
NFE2L2	DNM2	negative	24	none
NFE2L2	INSL6	negative	25	none
NFE2L2	ERRFI1	negative	26	none
NFE2L2	UQCRB	negative	27	none
NFE2L2	FUOM	negative	28	none
NFE2L2	ANKRD37	negative	29	none
NFE2L2	RPA3	negative	30	none
HIF1A	ARNT	positive	1	inhibitor	HYDROCORTISONE
HIF1A	DDIT4	positive	2	inhibitor	SCRIPTAID
HIF1A	LRRFIP2	positive	3	none
HIF1A	KANK1	positive	4	none
HIF1A	ARRDC3	positive	5	none
HIF1A	TNFRSF10A	positive	6	inhibitor_and_activator	DULANERMIN, SULINDAC, CHEMBL1790415, HYDROGEN PEROXIDE, MAPATUMUMAB
HIF1A	NAGK	positive	7	none
HIF1A	DNAJC28	positive	8	none
HIF1A	TIMP1	positive	9	none
HIF1A	XPNPEP1	positive	10	inhibitor	TOSEDOSTAT
HIF1A	HADHB	positive	11	none
HIF1A	KLHL7	positive	12	none
HIF1A	HILPDA	positive	13	none
HIF1A	PTPRK	positive	14	none
HIF1A	SPRR1B	positive	15	none
HIF1A	ZNF148	positive	16	none
HIF1A	TMEM184A	positive	17	none
HIF1A	TBC1D7	positive	18	none
HIF1A	CUL1	positive	19	none
HIF1A	NRCAM	positive	20	none
HIF1A	AP1S3	positive	21	none
HIF1A	BECN1	positive	22	none
HIF1A	FOXO3	positive	23	none
HIF1A	SLC38A7	positive	24	none
HIF1A	ZMYM5	positive	25	none
HIF1A	CSNK2A3	positive	26	none
HIF1A	UPP1	positive	27	none
HIF1A	PUM1	positive	28	none
HIF1A	TMEM222	positive	29	none
HIF1A	TNKS2	positive	30	none
HIF1A	HIF1AN	negative	1	none
HIF1A	EGLN1	negative	2	inhibitor	CHEMBL426560, VASOPRESSIN TANNATE, ROXADUSTAT, DAPRODUSTAT, VADADUSTAT
HIF1A	G6PC3	negative	3	none
HIF1A	CSMD1	negative	4	none
HIF1A	L2HGDH	negative	5	none
HIF1A	IKBKB	negative	6	inhibitor	AURANOFIN, SAR-113945, IMD-1041, BARDOXOLONE METHYL, CHEMBL608538, CHEMBL257167, BMS-345541, AS-602868, MLN-0415, CHEMBL592893, IMD-0354, IMD-2560, MESALAMINE, PIRINIXIC ACID, ARSENIC TRIOXIDE
HIF1A	ROBO3	negative	7	none
HIF1A	ZCWPW2	negative	8	none
HIF1A	GPD1L	negative	9	none
HIF1A	C11orf49	negative	10	none
HIF1A	VHL	negative	11	inhibitor	IBUPROFEN, NICOTINE, APITOLISIB, TEMSIROLIMUS, SUNITINIB, AXITINIB, REGORAFENIB, OLAPARIB, CEDIRANIB, SORAFENIB, RUXOLITINIB, GEDATOLISIB, TRAMETINIB, EVEROLIMUS, SARACATINIB, BEVACIZUMAB
HIF1A	TMEM161B	negative	12	none
HIF1A	SH3BP5L	negative	13	none
HIF1A	SCML4	negative	14	none
HIF1A	UBLCP1	negative	15	none
HIF1A	MTOR	negative	16	inhibitor	PF-04691502, SPARFLOXACIN, MLN-0128, Panulisib, PAZOPANIB, BGT-226 (CHEMBL3545096), BENZONATATE, GEDATOLISIB, PIMECROLIMUS, EVEROLIMUS, PKI-179, Palomid-529, CC-115, INK-128, TORIN1, CHEMBL1081312, CHEMBL561708, SF-1126, DS-7423, RIDAFOROLIMUS, YOHIMBINE, AZD-2014, PWT-33579, TEMSIROLIMUS, SIROLIMUS, AZD-8055, VOXTALISIB, PWT-33587, PI-103, AZD-5363, LY-3023414, ALPELISIB, VS-5584, APITOLISIB, OS…
HIF1A	PPTC7	negative	17	none
HIF1A	SLC25A21	negative	18	none
HIF1A	ALOX5AP	negative	19	inhibitor	ILOPERIDONE, VELIFLAPON, FIBOFLAPON SODIUM, FIBOFLAPON, IMETIT
HIF1A	ESM1	negative	20	none
HIF1A	ZNF496	negative	21	none
HIF1A	BCAM	negative	22	none
HIF1A	ERO1A	negative	23	none
HIF1A	RSAD2	negative	24	none
HIF1A	MMD	negative	25	none
HIF1A	EHD2	negative	26	none
HIF1A	MLST8	negative	27	inhibitor	OSI-027, AZD-8055, INK-128
HIF1A	MKKS	negative	28	none
HIF1A	ST8SIA4	negative	29	none
HIF1A	PCGF5	negative	30	none
CFTR	RPS10	positive	1	none
CFTR	NOL11	positive	2	none
CFTR	TMEM182	positive	3	none
CFTR	TES	positive	4	none
CFTR	NPAS2	positive	5	none
CFTR	TPD52L1	positive	6	none
CFTR	FAM129A	positive	7	none
CFTR	NRN1L	positive	8	none
CFTR	NPIPB15	positive	9	none
CFTR	HBG2	positive	10	none
CFTR	ZNF157	positive	11	none
CFTR	TMEM247	positive	12	none
CFTR	ZNF735	positive	13	none
CFTR	KIF3C	positive	14	none
CFTR	KRT27	positive	15	none
CFTR	OSBP2	positive	16	none
CFTR	MAP1S	positive	17	none
CFTR	ME1	positive	18	none
CFTR	ZNF30	positive	19	none
CFTR	IFNLR1	positive	20	3	PYRIDOSTIGMINE, PEGINTERFERON LAMBDA-1A, PYRIMETHAMINE, PYRILAMINE
CFTR	IL1RAPL1	positive	21	none
CFTR	TBC1D24	positive	22	none
CFTR	VCX3B	positive	23	none
CFTR	SLC16A4	positive	24	none
CFTR	TFEC	positive	25	none
CFTR	ZNF227	positive	26	none
CFTR	SRPX	positive	27	none
CFTR	KANK4	positive	28	none
CFTR	ARHGAP6	positive	29	none
CFTR	MINPP1	positive	30	none
CFTR	CAV1	negative	1	3	TESTOSTERONE, ALCOHOL
CFTR	CAPZA2	negative	2	none
CFTR	ZNF525	negative	3	none
CFTR	PPP4R4	negative	4	none
CFTR	PYGO1	negative	5	none
CFTR	SIMC1	negative	6	none
CFTR	C4orf3	negative	7	none
CFTR	ZAR1	negative	8	none
CFTR	AKAP11	negative	9	none
CFTR	CCSER1	negative	10	none
CFTR	CTTNBP2	negative	11	none
CFTR	OR51M1	negative	12	none
CFTR	PPP3CA	negative	13	3	VOCLOSPORIN
CFTR	CCDC112	negative	14	none
CFTR	TTC39A	negative	15	none
CFTR	TRIM16	negative	16	none
CFTR	OTOA	negative	17	none
CFTR	PIK3C2G	negative	18	inhibitor	ALPELISIB, PF-04691502, APITOLISIB, PILARALISIB (CHEMBL3218575), BUPARLISIB, QUERCETIN, VOXTALISIB, DACTOLISIB, PICTILISIB, SONOLISIB, PI-103, GEDATOLISIB, SF-1126, COPANLISIB, GSK-2636771
CFTR	PGAM2	negative	19	none
CFTR	SAMD14	negative	20	none
CFTR	PCDHA1	negative	21	none
CFTR	VTN	negative	22	none
CFTR	ST3GAL6	negative	23	none
CFTR	OR5D14	negative	24	none
CFTR	ZNF518B	negative	25	none
CFTR	CDHR2	negative	26	none
CFTR	FUT7	negative	27	none
CFTR	SETD5	negative	28	none
CFTR	KCND2	negative	29	inhibitor	NERISPIRDINE, DALFAMPRIDINE, GUANIDINE HYDROCHLORIDE, TEDISAMIL
CFTR	ANKRD7	negative	30	none
TGFB1	EML2	positive	1	none
TGFB1	EPN1	positive	2	none
TGFB1	ERICH4	positive	3	none
TGFB1	ACP7	positive	4	none
TGFB1	NECTIN2	positive	5	none
TGFB1	ZNF253	positive	6	none
TGFB1	CLC	positive	7	none
TGFB1	FEZF1	positive	8	none
TGFB1	FXR1	positive	9	none
TGFB1	ELSPBP1	positive	10	none
TGFB1	ACOT4	positive	11	none
TGFB1	SEC61A1	positive	12	none
TGFB1	CCL3	positive	13	inhibitor	INFLIXIMAB
TGFB1	PLEKHG2	positive	14	none
TGFB1	PNMA8A	positive	15	none
TGFB1	INAFM1	positive	16	none
TGFB1	APBB1	positive	17	none
TGFB1	LSM5	positive	18	none
TGFB1	SYNGR2	positive	19	none
TGFB1	SELENOV	positive	20	none
TGFB1	STX5	positive	21	none
TGFB1	PNMA8B	positive	22	none
TGFB1	DNAJC15	positive	23	none
TGFB1	MSRB1	positive	24	none
TGFB1	TOMM40	positive	25	none
TGFB1	POLR3F	positive	26	none
TGFB1	PSG1	positive	27	none
TGFB1	OR2A25	positive	28	none
TGFB1	PIN1	positive	29	none
TGFB1	GTF2F1	positive	30	none
TGFB1	ZNF404	negative	1	none
TGFB1	ADCY4	negative	2	none
TGFB1	RASGEF1B	negative	3	none
TGFB1	RPH3AL	negative	4	none
TGFB1	GPC5	negative	5	none
TGFB1	C10orf99	negative	6	none
TGFB1	GOLGA6L10	negative	7	none
TGFB1	SCML4	negative	8	none
TGFB1	CHFR	negative	9	none
TGFB1	ARMC1	negative	10	none
TGFB1	ZNF614	negative	11	none
TGFB1	METTL1	negative	12	none
TGFB1	ZNF19	negative	13	none
TGFB1	PCDHGA9	negative	14	none
TGFB1	ZNF525	negative	15	none
TGFB1	HIPK4	negative	16	none
TGFB1	VCX3A	negative	17	none
TGFB1	AADACL3	negative	18	none
TGFB1	SAMD4B	negative	19	none
TGFB1	PCM1	negative	20	none
TGFB1	SIGLEC14	negative	21	none
TGFB1	IGSF3	negative	22	none
TGFB1	MRPL21	negative	23	none
TGFB1	WASHC5	negative	24	none
TGFB1	GPM6A	negative	25	none
TGFB1	DLL3	negative	26	none
TGFB1	MITF	negative	27	inhibitor	SELUMETINIB, PLX-4720
TGFB1	WWP1	negative	28	none
TGFB1	CTSW	negative	29	none
TGFB1	ALPL	negative	30	inhibitor	TRETINOIN, LEVAMISOLE
APP	PCP2	positive	1	none
APP	KRT20	positive	2	inhibitor	DOXORUBICIN HYDROCHLORIDE
APP	GPR146	positive	3	none
APP	KCNE1B	positive	4	none
APP	SPIN3	positive	5	none
APP	CRACR2B	positive	6	none
APP	ZNF578	positive	7	none
APP	RD3	positive	8	none
APP	RASL12	positive	9	none
APP	TUBA3C	positive	10	none
APP	ZP3	positive	11	none
APP	ARL13B	positive	12	none
APP	CLEC4A	positive	13	none
APP	ERG	positive	14	inhibitor	DALFAMPRIDINE, DOFETILIDE, TEDISAMIL, GUANIDINE HYDROCHLORIDE, AMIODARONE HYDROCHLORIDE, SOTALOL HYDROCHLORIDE, AZD7009, NERISPIRDINE, IBUTILIDE FUMARATE, AZD1305
APP	GARNL3	positive	15	none
APP	NEK9	positive	16	none
APP	TBX22	positive	17	none
APP	FLII	positive	18	none
APP	PITX3	positive	19	none
APP	TAF1B	positive	20	none
APP	DCAF13	positive	21	none
APP	MYL6	positive	22	none
APP	SHROOM1	positive	23	none
APP	CACNA1G	positive	24	inhibitor	IMAGABALIN, PHENSUXIMIDE, CHEMBL1684954, PREGABALIN, ZONISAMIDE, ANANDAMIDE, FLUNARIZINE, MIBEFRADIL, BEPRIDIL HYDROCHLORIDE, VERAPAMIL, PARAMETHADIONE, ETHOSUXIMIDE, GABAPENTIN ENACARBIL, ATAGABALIN, TRIMETHADIONE, METHSUXIMIDE, MIBEFRADIL DIHYDROCHLORIDE, GABAPENTIN
APP	GRID2IP	positive	25	none
APP	UMOD	positive	26	inhibitor	RETINOL
APP	BIRC8	positive	27	none
APP	EMX1	positive	28	none
APP	CDH23	positive	29	none
APP	TMEM206	positive	30	none
APP	SPX	negative	1	none
APP	SLCO1C1	negative	2	inhibitor	BROMOSULFOPHTHALEIN, TAUROCHOLIC ACID, PROBENECID, DPDPE
APP	PRKX	negative	3	inhibitor	GSK-690693
APP	OR2AT4	negative	4	none
APP	LCLAT1	negative	5	none
APP	PKP2	negative	6	none
APP	SLCO1B1	negative	7	inhibitor	TROGLITAZONE, GLYCYRRHIZIN, FENOFIBRATE, CLOFIBRATE, GEMFIBROZIL, ROSUVASTATIN, CYCLOSPORINE, RIFAMPICIN, DOCETAXEL, PRAVASTATIN, METHOTREXATE, ATORVASTATIN
APP	LTA4H	negative	8	inhibitor	CHEMBL119054, ALBUMIN HUMAN, CHEMBL565789, CARTEOLOL
APP	OR6C4	negative	9	none
APP	SLCO1B3	negative	10	inhibitor	GLYCYRRHIZIN, GEMFIBROZIL, CYCLOSPORINE, BROMOSULFOPHTHALEIN, RIFAMPICIN, SILDENAFIL
APP	MINDY3	negative	11	none
APP	ADAM2	negative	12	none
APP	SECTM1	negative	13	none
APP	UGT3A1	negative	14	none
APP	GSTM1	negative	15	inhibitor	TROGLITAZONE, SULFORAPHANE, CHLORAMBUCIL, CURCUMIN, PREDNISONE, LUTEIN, DOCETAXEL, NITROGLYCERIN, IRINOTECAN, DICUMAROL, METHOTREXATE
APP	FBXO27	negative	16	none
APP	PARP15	negative	17	none
APP	USP45	negative	18	none
APP	KRBA2	negative	19	none
APP	RECQL	negative	20	inhibitor	[
APP	BAD	negative	21	inhibitor	ISOSORBIDE
APP	CRELD2	negative	22	none
APP	OR13D1	negative	23	none
APP	OCLM	negative	24	none
APP	SLCO1B7	negative	25	none
APP	ZNF654	negative	26	none
APP	ZNF669	negative	27	none
APP	EMP1	negative	28	inhibitor	GEFITINIB
APP	CXorf66	negative	29	none
APP	ADAL	negative	30	none
MSTN	DEFB115	positive	1	none
MSTN	PCDH10	positive	2	none
MSTN	MUC17	positive	3	none
MSTN	PLIN2	positive	4	none
MSTN	ACVR2B	positive	5	inhibitor	BIMAGRUMAB, Rematercept
MSTN	OR13J1	positive	6	none
MSTN	ZFPM1	positive	7	none
MSTN	MRPS15	positive	8	none
MSTN	NCAM2	positive	9	none
MSTN	PTHLH	positive	10	inhibitor	CAL, VINBLASTINE, MAGNESIUM SULFATE, DIMETHYL SULFOXIDE
MSTN	ESM1	positive	11	none
MSTN	SV2A	positive	12	inhibitor	LEVETIRACETAM, SELETRACETAM, BRIVARACETAM
MSTN	GPKOW	positive	13	none
MSTN	ATP6V0A1	positive	14	none
MSTN	MRPL48	positive	15	none
MSTN	C5orf15	positive	16	none
MSTN	CHD3	positive	17	none
MSTN	MRPL58	positive	18	none
MSTN	ACP7	positive	19	none
MSTN	NDUFV2	positive	20	inhibitor	ME-344, METFORMIN HYDROCHLORIDE, NV-128
MSTN	GHRL	positive	21	inhibitor	PIOGLITAZONE, SODIUM beta-NICOTINAMIDE ADENINE DINUCLEOTIDE PHOSPHATE, ANAKINRA, RALOXIFENE, LORAZEPAM, GONADOTROPIN, CHORIONIC, MACIMORELIN, ETANERCEPT, EPINEPHRINE, ROFECOXIB, CELECOXIB, RISPERIDONE, STAUROSPORINE
MSTN	PIGG	positive	22	none
MSTN	IGIP	positive	23	none
MSTN	LY6D	positive	24	none
MSTN	BCR	positive	25	inhibitor	HERBIMYCIN, PONATINIB HYDROCHLORIDE, PONATINIB, DASATINIB, BLINATUMOMAB, IMATINIB, BOSUTINIB, SARACATINIB, NILOTINIB, BUSULFAN
MSTN	SNRPF	positive	26	none
MSTN	GBP6	positive	27	none
MSTN	ZNF280A	positive	28	none
MSTN	TCF19	positive	29	none
MSTN	NDUFB11	positive	30	inhibitor	ME-344, METFORMIN HYDROCHLORIDE, NV-128
MSTN	BTK	negative	1	inhibitor	SPEBRUTINIB, ONO-4059, CHEMBL228043, SPEBRUTINIB BESYLATE, ACALABRUTINIB, HM-71224, IBRUTINIB, CHEMBL1229592, MSC-2364447, ISONIAZID
MSTN	CETN2	negative	2	none
MSTN	PTRH1	negative	3	none
MSTN	OSGEPL1	negative	4	none
MSTN	LAMTOR5	negative	5	none
MSTN	TPGS2	negative	6	none
MSTN	PAK1	negative	7	inhibitor	[
MSTN	TTC3	negative	8	none
MSTN	TOGARAM1	negative	9	none
MSTN	ATP5MC1	negative	10	none
MSTN	RTL3	negative	11	none
MSTN	MNS1	negative	12	none
MSTN	ATF5	negative	13	none
MSTN	KIAA1586	negative	14	none
MSTN	NT5DC3	negative	15	none
MSTN	ADAMTSL1	negative	16	none
MSTN	DNAJC5B	negative	17	none
MSTN	BEST1	negative	18	none
MSTN	EPHB6	negative	19	inhibitor	VANDETANIB
MSTN	TMEM67	negative	20	none
MSTN	TCEAL2	negative	21	none
MSTN	NUF2	negative	22	none
MSTN	ABCG4	negative	23	inhibitor	[
MSTN	MFSD10	negative	24	none
MSTN	MBNL3	negative	25	none
MSTN	TIGD5	negative	26	none
MSTN	HS6ST2	negative	27	none
MSTN	SALL3	negative	28	none
MSTN	PCDHGB2	negative	29	none
MSTN	SIAH3	negative	30	none
LDLR	LDLRAP1	positive	1	none
LDLR	NPC1	positive	2	none
LDLR	PLPPR2	positive	3	none
LDLR	ANGPTL8	positive	4	none
LDLR	PDE4A	positive	5	inhibitor	TADALAFIL, ROFLUMILAST, ENPROFYLLINE, CILOMILAST, AMLEXANOX, ROLIPRAM, PENTOXIFYLLINE, FLAVOXATE HYDROCHLORIDE, OXTRIPHYLLINE, IBUDILAST, THEOPHYLLINE SODIUM GLYCINATE, PERAMIVIR, AMINOPHYLLINE, AROFYLLINE, CHEMBL1232082, DIPYRIDAMOLE, CHEMBL570015, APREMILAST, MILRINONE, SAFRAMYCIN A, ETAZOLATE, CHEMBL1358525, CRISABOROLE, DYPHYLLINE, CDP840, SODIUM PHENYLBUTYRATE, THEOPHYLLINE
LDLR	BORCS8	positive	6	none
LDLR	ADGRE5	positive	7	none
LDLR	IQCN	positive	8	none
LDLR	GDI2	positive	9	none
LDLR	OR10H1	positive	10	none
LDLR	PAGE1	positive	11	none
LDLR	ADGRL1	positive	12	none
LDLR	BCAT1	positive	13	none
LDLR	CXorf66	positive	14	none
LDLR	NCOR1	positive	15	none
LDLR	KIRREL2	positive	16	none
LDLR	RAB11FIP5	positive	17	none
LDLR	GALNT11	positive	18	none
LDLR	ADGRE2	positive	19	none
LDLR	TCF12	positive	20	none
LDLR	NPC2	positive	21	none
LDLR	GLI2	positive	22	none
LDLR	MUM1	positive	23	none
LDLR	GAPVD1	positive	24	none
LDLR	TMPRSS7	positive	25	none
LDLR	CYB561	positive	26	none
LDLR	AP2S1	positive	27	none
LDLR	TESK2	positive	28	inhibitor	[
LDLR	MRPS33	positive	29	none
LDLR	ADK	positive	30	inhibitor	LOMUSTINE, DACARBAZINE, DIDANOSINE, CHEMBL1591918, BLEOMYCIN (CHEMBL3039590), CHEMBL66089, CHEMBL23094, BUSULFAN
LDLR	MYLIP	negative	1	none
LDLR	NR1H2	negative	2	inhibitor_and_activator	BMS-779788, HYODEOXYCHOLICACID, CHEMBL1093266, PENTAZOCINE, CHEMBL23296, T091317, BMS-852927, LXR-623, CHEMBL493241, CS-8080, 22(R)-HYDROXYCHOLESTEROL, DESMOSTEROL, CHEMBL171804, CHEMBL59030, 24(S),25-EPOXYCHOLESTEROL
LDLR	WDR46	negative	3	none
LDLR	SLC2A2	negative	4	inhibitor_and_activator	GLUFOSFAMIDE, CHEMBL1377788
LDLR	ARSA	negative	5	none
LDLR	YIPF1	negative	6	none
LDLR	NAGLU	negative	7	3	N-ACETYLGLUCOSAMINE
LDLR	NFIC	negative	8	none
LDLR	C17orf49	negative	9	none
LDLR	RRP1	negative	10	none
LDLR	SEMA3F	negative	11	none
LDLR	ZNF555	negative	12	none
LDLR	OR10H4	negative	13	none
LDLR	APEX1	negative	14	3	OLTIPRAZ, GONADOTROPIN, CHORIONIC
LDLR	SEC22A	negative	15	none
LDLR	C12orf49	negative	16	none
LDLR	UPK1B	negative	17	none
LDLR	C11orf52	negative	18	none
LDLR	GADD45G	negative	19	3	[
LDLR	KLHDC8A	negative	20	none
LDLR	HSPB8	negative	21	none
LDLR	TMEM41A	negative	22	none
LDLR	ADRA2A	negative	23	inhibitor_and_activator	LABETALOL HYDROCHLORIDE, METHAMPHETAMINE, CHEMBL25554, FENOLDOPAM, METHYLDOPA, ALSEROXYLON, GUANABENZ, BRIMONIDINE TARTRATE, RAUWOLFIA SERPENTINA (CHEMBL3559672), ERGOLOID MESYLATES, N,N-HEXAMETHYLENEAMILORIDE, OLANZAPINE, FADOLMIDINE HYDROCHLORIDE, PIRIBEDIL (CHEMBL1371770), LOFEXIDINE, CLONIDINE HYDROCHLORIDE, NAPHAZOLINE HYDROCHLORIDE, SENREBOTASE, PSEUDOEPHEDRINE, PARDOPRUNOX, BROMOCRIPTINE, …
LDLR	CTTNBP2NL	negative	24	none
LDLR	MTREX	negative	25	none
LDLR	PEX10	negative	26	none
LDLR	KIF1A	negative	27	none
LDLR	TTC36	negative	28	none
LDLR	UBE2V2	negative	29	none
LDLR	DMRT1	negative	30	none
BACE1	HOXD10	positive	1	none
BACE1	C16orf96	positive	2	none
BACE1	RCAN2	positive	3	none
BACE1	SPDYE16	positive	4	none
BACE1	ZCCHC10	positive	5	none
BACE1	KAT14	positive	6	none
BACE1	MB	positive	7	none
BACE1	CACNG4	positive	8	inhibitor	IMAGABALIN, PREGABALIN, BEPRIDIL HYDROCHLORIDE, GABAPENTIN ENACARBIL, ATAGABALIN, GABAPENTIN
BACE1	MPHOSPH9	positive	9	none
BACE1	SSMEM1	positive	10	none
BACE1	ZUP1	positive	11	none
BACE1	MACROD1	positive	12	none
BACE1	TEX26	positive	13	none
BACE1	MT1HL1	positive	14	none
BACE1	RNF214	positive	15	none
BACE1	C1QTNF9	positive	16	none
BACE1	POLR1D	positive	17	none
BACE1	FBXO30	positive	18	none
BACE1	KRTAP19-1	positive	19	none
BACE1	LMF1	positive	20	none
BACE1	PPP1R3A	positive	21	none
BACE1	ZNF655	positive	22	none
BACE1	C6orf62	positive	23	none
BACE1	NEK4	positive	24	none
BACE1	TLR6	positive	25	none
BACE1	PSG7	positive	26	none
BACE1	RFPL1	positive	27	none
BACE1	ZNF766	positive	28	none
BACE1	OR13H1	positive	29	none
BACE1	KLHL2	positive	30	none
BACE1	PAFAH1B2	negative	1	none
BACE1	GAGE2A	negative	2	none
BACE1	CHRDL2	negative	3	none
BACE1	ADCY5	negative	4	inhibitor	[
BACE1	L3HYPDH	negative	5	none
BACE1	PPARA	negative	6	inhibitor_and_activator	CP-778875, ZYH7, LY-510929, NAVEGLITAZAR, GW590735, RAGAGLITAZAR, GSK-9578, TESAGLITAZAR, LY-518674, PIOGLITAZONE, SODELGLITAZAR, CLOFIBRATE, FARGLITAZAR, NETOGLITAZONE, CIPROFIBRATE, CHEMBL1491825, GW7647, CHEMBL500272, BEZAFIBRATE, CHOLINE FENOFIBRATE, CHEMBL410478, GEMFIBROZIL, ALEGLITAZAR, GW501516, DRF-10945, CHEMBL24458, REGLITAZAR, PIRINIXIC ACID, CHEMBL270960, AMPHETAMINE, ILOPROST, FENOF…
BACE1	SERPINE1	negative	7	inhibitor	ALEPLASININ, LEVOTHYROXINE, CAPTOPRIL, URIDINE, HYDROCHLOROTHIAZIDE, GLYCYRRHIZIN, ESTROGENS, CONJUGATED, EPIRUBICIN, ETRETINATE, NIMODIPINE, REGRAMOSTIM, ARSENIC TRIOXIDE, DEFIBROTIDE, UROKINASE, ORLISTAT, CETRORELIX, VASOPRESSIN, DALTEPARIN SODIUM
BACE1	FXYD2	negative	8	inhibitor	DESLANOSIDE, ACETYLDIGITOXIN, CYCLOTHIAZIDE, DIGITOXIN, DIGOXIN
BACE1	HTR1A	negative	9	inhibitor_and_activator	ZOTEPINE, ILOPERIDONE, CHEMBL1255588, ROTIGOTINE, LYSERGIDE, ARIPIPRAZOLE, ELETRIPTAN, RISPERIDONE, CHEMBL191971, BMY-7378, TERGURIDE, U-92,016-A, BEFIRADOL, PERGOLIDE, LY-293284, APOMORPHINE, SEROTONIN, METHYSERGIDE, OSEMOZOTAN, ASENAPINE (CHEMBL3187365), CLOZAPINE, RACLOPRIDE, BUSPIRONE, CHEMBL286607, CHLORPROMAZINE, DONITRIPTAN, VORTIOXETINE HYDROBROMIDE, CHEMBL165679, CHEMBL20963, FLUPAROXAN,…
BACE1	COL4A6	negative	10	inhibitor_and_activator	COLLAGENASE CLOSTRIDIUM HISTOLYTICUM, OCRIPLASMIN
BACE1	DEFB119	negative	11	none
BACE1	ZNF716	negative	12	none
BACE1	SLFN11	negative	13	none
BACE1	PCSK7	negative	14	inhibitor	[
BACE1	ANO3	negative	15	none
BACE1	OR13G1	negative	16	none
BACE1	PLXNA3	negative	17	none
BACE1	RTL8C	negative	18	none
BACE1	KNDC1	negative	19	none
BACE1	ZNF653	negative	20	none
BACE1	ESRP2	negative	21	none
BACE1	SOCS4	negative	22	none
BACE1	AHSG	negative	23	none
BACE1	CHRNB2	negative	24	inhibitor_and_activator	VARENICLINE, TEBANICLINE TOSYLATE, NICOTINE, TC-2216, CP-601927, DEXMECAMYLAMINE, ALTINICLINE, VARENICLINE TARTRATE, NICOTINE POLACRILEX, TC-6499, ISPRONICLINE, ABT-560, RIVANICLINE, SOFINICLINE, POZANICLINE, AZD1446
BACE1	CHCHD6	negative	25	none
BACE1	KRTAP3-1	negative	26	none
BACE1	ZNF525	negative	27	none
BACE1	HSPB3	negative	28	none
BACE1	MYL4	negative	29	none
BACE1	EME2	negative	30	none
PSEN1	PSENEN	positive	1	inhibitor	BEGACESTAT, AVAGACESTAT, PINITOL, CHEMBL480558, TARENFLURBIL, CHEMBL247471, NIROGACESTAT, SEMAGACESTAT
PSEN1	AP1M2	positive	2	none
PSEN1	ALOX15B	positive	3	inhibitor	[
PSEN1	PRKCSH	positive	4	none
PSEN1	CNOT6	positive	5	none
PSEN1	NCSTN	positive	6	inhibitor	BEGACESTAT, AVAGACESTAT, CHEMBL480558, TARENFLURBIL, CHEMBL247471, NIROGACESTAT, SEMAGACESTAT
PSEN1	GDPD3	positive	7	none
PSEN1	APH1A	positive	8	inhibitor	BEGACESTAT, AVAGACESTAT, PINITOL, CHEMBL480558, TARENFLURBIL, CHEMBL247471, NIROGACESTAT, SEMAGACESTAT
PSEN1	PRRG2	positive	9	none
PSEN1	LILRA5	positive	10	none
PSEN1	FRG2C	positive	11	none
PSEN1	ARID5A	positive	12	none
PSEN1	MORC4	positive	13	none
PSEN1	PIGL	positive	14	none
PSEN1	ZNF189	positive	15	none
PSEN1	PROB1	positive	16	none
PSEN1	OCLM	positive	17	none
PSEN1	TDG	positive	18	none
PSEN1	DSCAM	positive	19	none
PSEN1	CEP83	positive	20	none
PSEN1	DUS4L	positive	21	none
PSEN1	ST6GAL1	positive	22	none
PSEN1	CDK18	positive	23	inhibitor	PHA-793887, AT-7519, Roniciclib, AZD-5438
PSEN1	EPAS1	positive	24	inhibitor	[
PSEN1	CCR2	positive	25	inhibitor_and_activator	CHEMBL134074, MEGLITINIDE, CHEMBL432713, FULVESTRANT, AZD2423, BICARBONATE, PLOZALIZUMAB, MIBEFRADIL, PHENPROCOUMON, CHEMBL337246, CENICRIVIROC, PICROTOXININ, PF-04634817, CCX140, MORPHINE, CHEMBL1593104, SIMVASTATIN, ENOXAPARIN, MLN-1202
PSEN1	TRAP1	positive	26	inhibitor	NVP-AUY922
PSEN1	PCGF3	positive	27	none
PSEN1	ERP44	positive	28	none
PSEN1	C5AR1	positive	29	inhibitor_and_activator	RAVIDASVIR, CHEMBL368161, CHEMBL41547, CCX168, CHEMBL444125, FOSMIDOMYCIN, LOPINAVIR, AMPRENAVIR
PSEN1	PTPRO	positive	30	none
PSEN1	HEATR4	negative	1	none
PSEN1	ACOT1	negative	2	none
PSEN1	TAS2R9	negative	3	none
PSEN1	TMC6	negative	4	none
PSEN1	TUSC1	negative	5	none
PSEN1	ANXA9	negative	6	none
PSEN1	SLC35G1	negative	7	none
PSEN1	LPO	negative	8	inhibitor_and_activator	DEXTRAN SULFATE SODIUM, DIETHYLSTILBESTROL, ASCORBATE
PSEN1	GPX3	negative	9	none
PSEN1	DPF3	negative	10	none
PSEN1	PDE9A	negative	11	inhibitor	ZAPRINAST, DIPYRIDAMOLE, PENTOXIFYLLINE
PSEN1	IGFBP2	negative	12	none
PSEN1	ALDOB	negative	13	none
PSEN1	IQCD	negative	14	none
PSEN1	SCGB3A1	negative	15	none
PSEN1	TTC39A	negative	16	none
PSEN1	ETS2	negative	17	none
PSEN1	SERPING1	negative	18	inhibitor	CONESTAT ALFA
PSEN1	VAMP5	negative	19	none
PSEN1	PLAC9	negative	20	none
PSEN1	RABGAP1	negative	21	none
PSEN1	TMEM247	negative	22	none
PSEN1	OR7A5	negative	23	none
PSEN1	INA	negative	24	none
PSEN1	IQSEC1	negative	25	none
PSEN1	FKBPL	negative	26	none
PSEN1	TMEM63B	negative	27	none
PSEN1	EID3	negative	28	none
PSEN1	ZFYVE1	negative	29	none
PSEN1	FUT6	negative	30	none
